# Supplementary material for: In-Situ Sulfuration of CoAl Metal–Organic Framework for Enhanced Supercapacitor Properties
Source: Materials (Basel). 2024 Aug 13;17(16):4030. doi: 10.3390/ma17164030 (PMC11356338; doi:10.3390/ma17164030)
Supplement: Supplementary file 1 [file materials-17-04030-s001.zip]

Archive with 1 entries (1 files):
- materials-3152766-supplementary.pdf
